# Supplementary material for: Structure–Properties Correlations in Novel Copoly(urethane-imide) Films Selectively Destructed Under Thermolysis and Hydrolysis in Alkaline Media
Source: Polymers (Basel). 2025 Jan 25;17(3):329. doi: 10.3390/polym17030329 (PMC11820994; doi:10.3390/polym17030329)
Supplement: Supplementary file 1 [file polymers-17-00329-s001.zip]

Archive with 1 entries (1 files):
- polymers-3383839-supplementary.pdf
